# Supplementary material for: OsBADH1–OsBADH2 Double Mutants Increase 2-Acetyl-1-Pyrroline Accumulation and Alter GABA-Associated Abiotic Stress Responses in Rice
Source: Genes (Basel). 2026 May 18;17(5):579. doi: 10.3390/genes17050579 (PMC13205729; doi:10.3390/genes17050579)
Supplement: Supplementary file 1 [file genes-17-00579-s001.zip]

Archive with 1 entries (1 files):
- genes-4305140-supplementary.pdf
